# Supplementary material for: 2,2′-(Ethane-1,2-di­yl)bis­(1H-benzimidazole)
Source: Acta Crystallogr Sect E Struct Rep Online. 2012 Apr 6;68(Pt 5):o1321. doi: 10.1107/S1600536812013839 (PMC3344460; doi:10.1107/S1600536812013839)
Supplement: Supplementary file 2 [file e-68-o1321-Isup2.hkl]

# 
# h,k,l, Fc-squared, Fo-squared, sigma(Fo-squared) and status flag 
# 
data_I
_shelx_title ' A in Pbca' 
_shelx_refln_list_code          4 
_shelx_F_calc_maximum      169.08 
_exptl_crystal_F_000       552.00 
_reflns_d_resolution_high  0.7683 
 
loop_ 
 _symmetry_equiv_pos_as_xyz 
 'x, y, z' 
 '-x+1/2, -y, z+1/2' 
 '-x, y+1/2, -z+1/2' 
 'x+1/2, -y+1/2, -z' 
 '-x, -y, -z' 
 'x-1/2, y, -z-1/2' 
 'x, -y-1/2, z-1/2' 
 '-x-1/2, y-1/2, z' 
 
_cell_length_a     8.4295 
_cell_length_b     9.9241 
_cell_length_c    15.3514 
_cell_angle_alpha  90.000 
_cell_angle_beta   90.000 
_cell_angle_gamma  90.000 
 
_shelx_F_squared_multiplier     1.000 
 
loop_ 
 _refln_index_h 
 _refln_index_k 
 _refln_index_l 
 _refln_F_squared_calc 
 _refln_F_squared_meas 
 _refln_F_squared_sigma 
 _refln_observed_status 
   2   0   0        3.54        4.60      1.13 o 
   4   0   0        2.03        2.43      1.15 o 
   6   0   0      689.78      761.02     19.12 o 
   8   0   0       87.91       82.27      9.29 o 
   2   1   0        3.32        1.63      0.79 o 
   4   1   0     1370.17     1444.16     15.36 o 
   6   1   0       58.16       58.55      4.02 o 
   8   1   0       41.83       38.65      5.43 o 
   0   2   0    25219.30    22369.26    467.34 o 
   2   2   0      916.71      833.30     17.47 o 
   4   2   0      442.21      486.47      7.34 o 
   6   2   0      645.85      700.32     14.03 o 
   8   2   0      263.67      255.87     11.74 o 
   2   3   0      136.53      129.25      3.89 o 
   4   3   0      784.24      811.18     13.07 o 
   6   3   0        2.77        3.18      2.16 o 
   8   3   0      201.68      236.31     11.66 o 
  10   3   0        3.63       13.28      9.08 o 
   0   4   0     2570.79     2837.90     36.00 o 
   2   4   0       65.33       63.03      4.15 o 
   4   4   0        0.13        2.22      1.88 o 
   6   4   0       23.92       22.67      5.00 o 
   8   4   0       51.25       42.54      7.52 o 
  10   4   0       12.59       15.61      9.24 o 
   2   5   0      609.81      600.61     10.98 o 
   4   5   0       50.09       50.59      4.42 o 
   6   5   0       91.58      100.06      8.09 o 
   8   5   0       11.14        6.92      6.45 o 
  10   5   0        0.05       -6.75      7.11 o 
   0   6   0       20.32       36.03      6.41 o 
   2   6   0        0.13        0.56      1.43 o 
   4   6   0      171.59      179.18      5.71 o 
   6   6   0      239.49      270.68     21.41 o 
   8   6   0       53.18       44.59     12.51 o 
   2   7   0       49.04       47.37      4.20 o 
   4   7   0      528.80      536.51     12.50 o 
   6   7   0        9.99        8.76      2.72 o 
   8   7   0       47.99       19.59     10.05 o 
   0   8   0      571.79      544.77     16.31 o 
   2   8   0     1200.30     1202.91     23.31 o 
   4   8   0        0.93        4.17      3.21 o 
   6   8   0        0.75       -1.69      3.23 o 
   8   8   0        6.55        3.44      3.74 o 
   2   9   0       20.80       17.39      3.98 o 
   4   9   0      156.47      157.80      9.54 o 
   6   9   0       38.03       56.55      7.64 o 
   0  10   0      618.45      627.62     20.17 o 
   2  10   0      297.62      322.33     16.90 o 
   4  10   0       11.56       13.38      4.70 o 
   6  10   0        5.68       11.43      5.23 o 
   2  11   0        4.66        4.43      4.79 o 
   4  11   0       47.32       39.81      8.99 o 
   0  12   0        2.78       12.62      7.21 o 
   2  12   0        0.14       -0.53      6.85 o 
   1   1   1     3102.49     2893.16     34.77 o 
   2   1   1      649.95      613.77      7.18 o 
   3   1   1      481.77      462.26      5.49 o 
   4   1   1      246.48      261.39      3.44 o 
   5   1   1        0.96       -0.28      0.74 o 
   6   1   1      102.98      106.10      3.16 o 
   7   1   1       26.29       27.48      2.59 o 
   8   1   1       85.85       93.33      5.48 o 
   9   1   1       18.20       26.29      5.38 o 
  10   1   1       13.56       12.15      9.16 o 
   0   2   1      979.99      965.97     13.37 o 
   1   2   1        0.54        0.68      0.72 o 
   2   2   1        0.18        1.15      0.79 o 
   3   2   1      209.42      232.07      3.68 o 
   4   2   1       13.39       16.46      1.17 o 
   5   2   1      421.20      432.27      5.30 o 
   6   2   1        0.64        0.22      1.23 o 
   7   2   1      474.70      496.70      9.56 o 
   8   2   1      508.74      532.36     14.34 o 
   9   2   1       71.85       85.00      8.27 o 
  10   2   1       45.56       28.59     11.02 o 
   1   3   1     2259.15     2077.59     19.44 o 
   2   3   1       27.65       32.74      1.69 o 
   3   3   1      250.60      255.56      3.68 o 
   4   3   1      958.67     1003.00      9.70 o 
   5   3   1      326.85      347.15      5.94 o 
   6   3   1        6.31        6.46      1.64 o 
   7   3   1      185.24      180.49      6.09 o 
   8   3   1       25.03       25.59      5.54 o 
   9   3   1       94.35      106.60      9.42 o 
  10   3   1        1.02       -1.30      7.36 o 
   0   4   1     1794.47     1882.96     27.55 o 
   1   4   1       43.88       52.34      1.57 o 
   2   4   1      391.85      398.31      4.37 o 
   3   4   1      173.35      162.07      3.04 o 
   4   4   1      167.15      179.46      3.53 o 
   5   4   1       54.77       53.35      3.22 o 
   6   4   1       60.19       65.51      3.66 o 
   7   4   1      126.10      122.62      4.98 o 
   8   4   1       20.10       15.92      4.00 o 
   9   4   1       27.95       27.03      6.85 o 
  10   4   1        2.67       -2.68      7.11 o 
   1   5   1     1073.90     1114.20      8.75 o 
   2   5   1      116.01      144.47      3.08 o 
   3   5   1     1006.27     1061.71      9.75 o 
   4   5   1      512.23      529.27      8.84 o 
   5   5   1       19.05       16.61      2.29 o 
   6   5   1        0.04        0.23      1.81 o 
   7   5   1      512.48      494.96     18.24 o 
   8   5   1        6.16        3.63      3.49 o 
   9   5   1       22.65       38.65     19.48 o 
  10   5   1        0.86       -1.99      8.28 o 
   0   6   1      424.89      472.81      7.87 o 
   1   6   1      291.95      276.81      4.77 o 
   2   6   1       64.33       53.50      2.57 o 
   3   6   1       85.81       79.79      2.98 o 
   4   6   1      103.61      101.87      3.79 o 
   5   6   1      892.00      915.96     10.52 o 
   6   6   1       67.84       75.09      4.73 o 
   7   6   1       87.47      102.60      7.41 o 
   8   6   1       30.31       21.97      4.77 o 
   9   6   1        2.93       -4.16      5.24 o 
   1   7   1      143.58      129.52      3.76 o 
   2   7   1      321.28      326.97      6.70 o 
   3   7   1        4.81        8.12      1.86 o 
   4   7   1        0.35        1.08      1.40 o 
   5   7   1        1.24        0.05      1.66 o 
   6   7   1       13.97       18.39      2.12 o 
   7   7   1      108.59      110.65      6.47 o 
   8   7   1        0.15        3.23      3.31 o 
   9   7   1        8.20        3.01      6.14 o 
   0   8   1        4.82        3.00      2.09 o 
   1   8   1      147.40      152.43      4.70 o 
   2   8   1       55.80       64.00      4.47 o 
   3   8   1      263.71      265.87      8.72 o 
   4   8   1       34.11       33.69      3.10 o 
   5   8   1      376.03      389.66     11.34 o 
   6   8   1       16.77       12.58      2.52 o 
   7   8   1      101.10      105.57      7.96 o 
   8   8   1        8.56        4.94      3.24 o 
   1   9   1        6.06        7.36      1.95 o 
   2   9   1       79.53       75.52      5.07 o 
   3   9   1      132.85      124.84      5.58 o 
   4   9   1       63.69       64.19      6.76 o 
   5   9   1        0.12        0.75      2.32 o 
   6   9   1        0.29        1.18      3.04 o 
   7   9   1        0.04       -3.40      3.40 o 
   0  10   1       48.71       51.21      4.97 o 
   1  10   1       23.40       21.30      2.81 o 
   2  10   1       29.97       28.61      3.60 o 
   3  10   1       86.57       84.65      5.68 o 
   4  10   1       12.20        8.87      3.38 o 
   5  10   1        0.74        3.50      3.27 o 
   6  10   1       28.26       27.78      5.21 o 
   1  11   1       47.31       43.06      5.80 o 
   2  11   1        0.10        5.49      3.27 o 
   3  11   1        1.11        0.85      2.98 o 
   4  11   1        2.97       -1.35      3.07 o 
   5  11   1        6.68        6.56      4.13 o 
   0  12   1        0.08        0.15      4.10 o 
   1  12   1        1.77        0.17      3.38 o 
   2  12   1        7.13        3.41      3.58 o 
   3  12   1       12.93       15.50      4.82 o 
   0   0   2     4174.09     3892.05     53.35 o 
   1   0   2     4294.49     4125.90     40.09 o 
   2   0   2     3315.17     3328.02     35.90 o 
   3   0   2     1302.67     1332.83     15.53 o 
   4   0   2     1378.32     1451.10     16.04 o 
   5   0   2      532.26      584.68      8.28 o 
   6   0   2      701.54      726.30     11.21 o 
   7   0   2       21.43       15.49      3.24 o 
   8   0   2      233.01      227.63     11.22 o 
   9   0   2       46.93       44.06      8.10 o 
  10   0   2       10.79       -3.54      7.22 o 
   1   1   2      377.93      350.13      3.75 o 
   2   1   2       98.15       94.86      1.64 o 
   3   1   2      292.26      293.96      3.75 o 
   4   1   2       74.99       65.71      2.13 o 
   5   1   2        5.41        4.56      0.97 o 
   6   1   2       63.45       72.69      2.73 o 
   7   1   2      152.96      161.51      4.80 o 
   8   1   2       41.03       39.70      4.81 o 
   9   1   2      235.83      227.60     12.68 o 
  10   1   2       25.73       38.09      8.54 o 
   0   2   2     4051.28     3627.24     42.63 o 
   1   2   2      307.34      285.83      5.82 o 
   2   2   2       63.05       65.80      2.69 o 
   3   2   2        0.27        1.58      0.74 o 
   4   2   2      402.45      416.21      5.21 o 
   5   2   2      215.05      225.05      3.75 o 
   6   2   2      342.38      343.54      6.22 o 
   7   2   2       34.43       49.71      6.07 o 
   8   2   2       36.85       32.72      4.14 o 
   9   2   2       30.70       32.18      7.04 o 
  10   2   2       29.14       23.63      7.70 o 
   1   3   2     1131.48     1096.21     11.75 o 
   2   3   2       80.15       79.54      2.11 o 
   3   3   2      263.69      286.48      5.20 o 
   4   3   2      255.58      259.81      4.17 o 
   5   3   2      196.11      192.17      5.64 o 
   6   3   2       28.19       27.92      2.46 o 
   7   3   2       59.20       66.05      4.29 o 
   8   3   2       69.35       60.03      7.62 o 
   9   3   2      301.29      315.99     14.98 o 
  10   3   2       36.80       23.75     11.02 o 
   0   4   2        0.12        1.32      0.78 o 
   1   4   2      921.90      940.28      7.31 o 
   2   4   2      955.17      950.92      7.71 o 
   3   4   2      488.86      521.47      5.65 o 
   4   4   2       38.84       35.22      2.16 o 
   5   4   2      110.16      136.44      4.42 o 
   6   4   2      212.09      218.80      8.09 o 
   7   4   2        6.77        1.32      2.58 o 
   8   4   2        0.17       -2.90      2.90 o 
   9   4   2        1.19        0.69      5.22 o 
  10   4   2       12.89        1.05      8.47 o 
   1   5   2      746.77      799.66      7.25 o 
   2   5   2        3.24        3.80      0.80 o 
   3   5   2       88.74      108.23      3.02 o 
   4   5   2       33.48       27.10      1.84 o 
   5   5   2        4.46        5.34      1.66 o 
   6   5   2       54.65       54.93      4.30 o 
   7   5   2        3.02        0.73      2.70 o 
   8   5   2        4.86       -1.57      3.13 o 
   9   5   2        2.59       -2.83      4.09 o 
  10   5   2       18.62       21.70     10.46 o 
   0   6   2      122.77      123.43      4.88 o 
   1   6   2      381.31      399.86      4.88 o 
   2   6   2        1.15        1.67      1.00 o 
   3   6   2       56.97       50.30      2.76 o 
   4   6   2       22.96       22.78      2.22 o 
   5   6   2       36.25       42.15      3.10 o 
   6   6   2      105.33      101.60      6.38 o 
   7   6   2       18.49       13.24      5.06 o 
   8   6   2        6.00        6.68      3.77 o 
   9   6   2        6.19       -1.38      5.30 o 
   1   7   2        0.02        0.55      1.11 o 
   2   7   2       35.27       36.92      2.19 o 
   3   7   2       61.06       72.74      3.23 o 
   4   7   2        4.49        4.23      1.71 o 
   5   7   2      376.14      375.50      7.51 o 
   6   7   2       98.57      103.82      5.37 o 
   7   7   2       31.90       36.36      3.12 o 
   8   7   2        1.93       -1.17      2.73 o 
   9   7   2        3.28        2.27      4.64 o 
   0   8   2      116.06      107.63      7.51 o 
   1   8   2       25.47       26.59      2.41 o 
   2   8   2      249.41      237.00      7.26 o 
   3   8   2      557.10      531.74      9.54 o 
   4   8   2      349.74      337.94      6.69 o 
   5   8   2        0.16       -0.10      1.83 o 
   6   8   2        0.99        2.42      2.19 o 
   7   8   2        4.30        3.55      2.98 o 
   8   8   2        0.05       -0.36      3.00 o 
   1   9   2       86.44       80.93      5.24 o 
   2   9   2       58.58       66.93      3.96 o 
   3   9   2       15.27       11.38      2.48 o 
   4   9   2       13.88       13.21      2.66 o 
   5   9   2       13.21        8.26      3.23 o 
   6   9   2       19.56       12.93      3.73 o 
   7   9   2        1.60        0.06      2.52 o 
   0  10   2       51.06       56.85      6.07 o 
   1  10   2       75.36       87.51      7.01 o 
   2  10   2      230.32      247.54      8.97 o 
   3  10   2      129.99      120.64      6.27 o 
   4  10   2       46.09       36.18      3.93 o 
   5  10   2       13.03        8.97      3.60 o 
   6  10   2        0.01        1.82      3.43 o 
   1  11   2       24.49       12.01      3.32 o 
   2  11   2        0.02       -0.88      2.92 o 
   3  11   2        0.26        2.05      3.17 o 
   4  11   2        7.59        0.45      3.21 o 
   5  11   2        1.58       -2.20      3.67 o 
   0  12   2        8.98       16.78      6.01 o 
   1  12   2        0.54        0.29      3.29 o 
   2  12   2       10.03       11.61      3.93 o 
   3  12   2        2.04        1.78      3.67 o 
   1   1   3    17098.68    15835.57    177.91 o 
   2   1   3     9888.31     9524.76     59.29 o 
   3   1   3        7.22        4.95      0.71 o 
   4   1   3       38.25       66.90      2.00 o 
   5   1   3      322.63      363.98      4.58 o 
   6   1   3        2.18        2.54      1.20 o 
   7   1   3      172.36      182.32     10.87 o 
   8   1   3        4.93        5.69      2.77 o 
   9   1   3        3.32        4.87      3.44 o 
  10   1   3       45.55       47.37     12.76 o 
   0   2   3      122.22       85.02      2.55 o 
   1   2   3      218.82      174.33      3.97 o 
   2   2   3       78.50       95.33      2.04 o 
   3   2   3      860.99      909.35      8.76 o 
   4   2   3      464.25      458.90      5.23 o 
   5   2   3      103.57      105.14      2.72 o 
   6   2   3      418.76      430.57      7.61 o 
   7   2   3      113.99      114.64      5.94 o 
   8   2   3      256.23      255.49      9.44 o 
   9   2   3       82.40       88.17      8.57 o 
  10   2   3        0.18        0.92      8.73 o 
   1   3   3       35.40       35.07      1.30 o 
   2   3   3        3.76        3.10      0.74 o 
   3   3   3     1438.38     1483.10     13.00 o 
   4   3   3      776.64      823.41      8.64 o 
   5   3   3       16.51       10.04      1.78 o 
   6   3   3       39.18       44.99      2.98 o 
   7   3   3      320.88      309.05      7.58 o 
   8   3   3       72.74       66.89      6.14 o 
   9   3   3       39.05       35.49     13.78 o 
  10   3   3       53.74       68.97     10.91 o 
   0   4   3        6.12        4.02      0.91 o 
   1   4   3      352.85      384.05      4.32 o 
   2   4   3      150.13      152.84      2.72 o 
   3   4   3      251.65      267.58      3.98 o 
   4   4   3       35.93       34.75      2.24 o 
   5   4   3        2.09        2.12      1.46 o 
   6   4   3       51.73       47.48      3.78 o 
   7   4   3        3.03        3.17      2.23 o 
   8   4   3       82.76       77.52     11.32 o 
   9   4   3       39.59       27.86      7.55 o 
  10   4   3        6.07        7.72      6.56 o 
   1   5   3       22.31       21.15      1.24 o 
   2   5   3      565.28      642.48      6.04 o 
   3   5   3      121.27      140.12      3.67 o 
   4   5   3      269.98      274.92      5.52 o 
   5   5   3      772.15      814.93     11.59 o 
   6   5   3       43.80       49.72      5.71 o 
   7   5   3        0.43        0.08      2.18 o 
   8   5   3      137.80      146.66      8.13 o 
   9   5   3       11.70       17.15      6.74 o 
   0   6   3        6.76       10.89      1.50 o 
   1   6   3      194.17      187.46      3.32 o 
   2   6   3        6.96        4.12      0.99 o 
   3   6   3        3.75        1.95      1.11 o 
   4   6   3      258.08      260.12      5.21 o 
   5   6   3        4.07        5.64      1.90 o 
   6   6   3      259.00      271.60      7.21 o 
   7   6   3       55.91       51.69      5.68 o 
   8   6   3        5.11       11.44      3.74 o 
   9   6   3       10.37        8.62      6.00 o 
   1   7   3        4.22        5.84      1.26 o 
   2   7   3        6.30        8.79      1.39 o 
   3   7   3      116.84      125.89      4.20 o 
   4   7   3       21.93       21.75      2.34 o 
   5   7   3       59.74       62.72      4.21 o 
   6   7   3       33.90       27.97      3.72 o 
   7   7   3        7.27        2.87      2.81 o 
   8   7   3       27.79       26.74      4.82 o 
   9   7   3       10.26        8.80      7.50 o 
   0   8   3       28.22       28.29      3.72 o 
   1   8   3        0.16        0.06      1.37 o 
   2   8   3        3.22        0.11      1.26 o 
   3   8   3       74.28       86.31      3.66 o 
   4   8   3        6.51        4.63      1.81 o 
   5   8   3        1.99        1.01      1.99 o 
   6   8   3      189.26      196.31     10.56 o 
   7   8   3        1.15        1.26      2.73 o 
   8   8   3       21.65       28.11      4.30 o 
   1   9   3        7.28        5.13      1.85 o 
   2   9   3       50.34       58.05      3.99 o 
   3   9   3       72.64       78.74      6.06 o 
   4   9   3      173.74      193.46      7.41 o 
   5   9   3       20.66       15.83      2.85 o 
   6   9   3       12.55        9.37      2.73 o 
   7   9   3        1.55        3.41      2.87 o 
   0  10   3       19.73       13.20      3.59 o 
   1  10   3        0.96        3.02      2.11 o 
   2  10   3       10.73       10.77      2.76 o 
   3  10   3        0.02        2.80      2.47 o 
   4  10   3       26.12       30.40      4.58 o 
   5  10   3        1.04        1.52      3.21 o 
   6  10   3        4.62        3.01      3.74 o 
   1  11   3       16.85       10.92      3.30 o 
   2  11   3        0.32        2.40      3.06 o 
   3  11   3        2.85        1.17      3.01 o 
   4  11   3       17.89       16.45      4.26 o 
   5  11   3       28.73       40.68      5.42 o 
   0  12   3        4.67       12.77      5.75 o 
   1  12   3       41.90       60.74      5.59 o 
   2  12   3       11.98        5.63      4.64 o 
   3  12   3       35.00       39.13      7.54 o 
   0   0   4      693.53      750.55      9.60 o 
   1   0   4    28586.45    26519.72    207.78 o 
   2   0   4     5375.16     5188.52     43.77 o 
   3   0   4      395.94      473.87      6.50 o 
   4   0   4        2.18        1.63      1.18 o 
   5   0   4        0.31       -0.47      1.16 o 
   6   0   4       46.01       52.04      5.12 o 
   7   0   4        2.80        3.63      2.91 o 
   8   0   4        2.03        5.94      3.49 o 
   9   0   4        0.12        1.67      5.19 o 
  10   0   4        5.20        6.09      6.03 o 
   1   1   4     1231.64     1130.43      8.65 o 
   2   1   4      553.50      550.14      5.21 o 
   3   1   4       51.22       61.16      1.94 o 
   4   1   4       25.07       25.88      2.03 o 
   5   1   4      141.78      147.22      3.45 o 
   6   1   4       21.70       21.08      2.16 o 
   7   1   4      117.02       99.94      5.55 o 
   8   1   4        5.86        3.37      2.98 o 
   9   1   4        0.01       -1.46      3.21 o 
  10   1   4        2.53        1.63      4.02 o 
   0   2   4      813.59      728.52     10.35 o 
   1   2   4     2904.15     2784.46     23.07 o 
   2   2   4      157.88      150.15      2.55 o 
   3   2   4      153.00      138.47      2.46 o 
   4   2   4      200.80      205.76      3.95 o 
   5   2   4        2.10        4.83      1.16 o 
   6   2   4       58.55       65.05      3.91 o 
   7   2   4       23.40       20.66      3.05 o 
   8   2   4       14.69       14.65      3.67 o 
   9   2   4        4.38        0.41      3.57 o 
  10   2   4        1.34        6.69      9.20 o 
   1   3   4        4.17        3.26      0.66 o 
   2   3   4       67.33       77.51      2.08 o 
   3   3   4      405.63      419.63      6.36 o 
   4   3   4        1.30       -0.05      0.98 o 
   5   3   4        0.66        0.16      1.17 o 
   6   3   4      161.73      170.48      5.81 o 
   7   3   4       21.67       23.69      3.23 o 
   8   3   4       20.35       24.12      4.45 o 
   9   3   4       33.77       32.57      5.85 o 
  10   3   4        8.19       -2.72      5.78 o 
   0   4   4     1468.35     1521.15     14.42 o 
   1   4   4     1490.15     1465.41     10.94 o 
   2   4   4        1.08        0.96      0.80 o 
   3   4   4       63.01       65.25      2.32 o 
   4   4   4        1.07        1.20      1.08 o 
   5   4   4       96.50       95.73      4.06 o 
   6   4   4       61.16       65.83      4.44 o 
   7   4   4       31.54       36.52      3.84 o 
   8   4   4        8.33        5.56      3.38 o 
   9   4   4        2.46        1.95      5.31 o 
  10   4   4        2.88        3.27      6.69 o 
   1   5   4       87.68      101.12      2.22 o 
   2   5   4      415.91      413.78      4.78 o 
   3   5   4      105.78       97.96      3.09 o 
   4   5   4      234.27      227.77      5.63 o 
   5   5   4       21.81       20.70      2.58 o 
   6   5   4       62.50       63.36      4.17 o 
   7   5   4      100.23      108.53      6.11 o 
   8   5   4        1.90       -1.61      3.07 o 
   9   5   4       18.62       11.41      6.80 o 
   0   6   4      846.00      911.03     11.52 o 
   1   6   4       45.37       51.67      1.97 o 
   2   6   4       15.62       14.36      1.36 o 
   3   6   4       68.85       69.08      2.82 o 
   4   6   4      104.34      100.88      4.12 o 
   5   6   4       56.11       49.36      3.61 o 
   6   6   4      225.04      205.58      8.05 o 
   7   6   4        0.00        0.79      1.83 o 
   8   6   4       26.51       26.31      5.01 o 
   9   6   4        8.89       10.17      6.31 o 
   1   7   4      116.74      107.67      2.99 o 
   2   7   4      718.81      755.45      8.29 o 
   3   7   4      642.35      637.17      8.61 o 
   4   7   4      385.29      383.13      8.62 o 
   5   7   4       35.61       35.19      3.96 o 
   6   7   4       14.91       12.03      2.73 o 
   7   7   4       54.51       56.40      5.61 o 
   8   7   4       33.58       24.07      5.42 o 
   0   8   4      372.98      375.25      8.20 o 
   1   8   4      792.42      779.70      9.05 o 
   2   8   4        7.83        5.00      1.43 o 
   3   8   4      114.11      107.49      4.10 o 
   4   8   4        5.83        7.97      2.19 o 
   5   8   4        0.02        1.24      2.25 o 
   6   8   4        0.52       -2.44      2.48 o 
   7   8   4        0.11       -1.10      2.77 o 
   8   8   4        2.22        2.99      4.04 o 
   1   9   4       18.77       11.03      2.11 o 
   2   9   4      228.42      231.68      6.30 o 
   3   9   4        6.73        4.23      1.76 o 
   4   9   4       86.52       76.91      6.11 o 
   5   9   4      162.33      168.36      6.60 o 
   6   9   4        8.61        5.96      2.94 o 
   7   9   4       11.77        5.01      3.21 o 
   0  10   4        1.92       -0.45      2.79 o 
   1  10   4      379.93      416.24      9.39 o 
   2  10   4       40.04       37.31      3.83 o 
   3  10   4       49.11       47.39      4.62 o 
   4  10   4       15.19       26.04      4.25 o 
   5  10   4        1.35       -1.29      3.24 o 
   6  10   4        7.80       10.78      4.17 o 
   1  11   4        0.00       -0.07      2.53 o 
   2  11   4        0.01        1.93      2.79 o 
   3  11   4       17.04        5.19      3.51 o 
   4  11   4        4.96        3.69      3.53 o 
   5  11   4        2.51       -0.94      3.69 o 
   0  12   4        6.18        7.91      5.46 o 
   1  12   4        1.37        2.70      3.53 o 
   2  12   4       19.03       23.61      4.64 o 
   3  12   4        1.08        5.39      4.19 o 
   1   1   5     1079.59     1060.44      8.14 o 
   2   1   5      561.56      508.12      5.10 o 
   3   1   5      323.79      325.67      3.51 o 
   4   1   5       13.88       12.24      1.18 o 
   5   1   5       67.62       64.90      2.70 o 
   6   1   5       65.42       62.42      3.30 o 
   7   1   5      947.27      978.59     14.10 o 
   8   1   5       10.79        8.52      2.72 o 
   9   1   5        0.02       -0.28      3.28 o 
  10   1   5       61.71       79.38      8.31 o 
   0   2   5      120.82      139.88      4.05 o 
   1   2   5      705.64      675.69      7.35 o 
   2   2   5        0.10        0.71      0.59 o 
   3   2   5      306.12      317.31      3.68 o 
   4   2   5       44.13       38.56      1.98 o 
   5   2   5        0.97        0.71      1.35 o 
   6   2   5      975.34      992.45     15.59 o 
   7   2   5      399.07      383.03      9.60 o 
   8   2   5        0.05        0.35      2.94 o 
   9   2   5        3.83        7.67      4.53 o 
  10   2   5      104.40       95.57     18.07 o 
   1   3   5      552.55      578.12      5.75 o 
   2   3   5      289.83      311.61      4.07 o 
   3   3   5      257.61      271.75      3.82 o 
   4   3   5      330.09      313.69      7.36 o 
   5   3   5       83.12       92.58      3.64 o 
   6   3   5      214.80      222.34      9.30 o 
   7   3   5      164.57      168.25      7.01 o 
   8   3   5       28.14       33.04      5.07 o 
   9   3   5       10.53        8.83      4.79 o 
  10   3   5       13.34       17.61      5.90 o 
   0   4   5      527.51      499.10     10.97 o 
   1   4   5        1.42        2.00      0.73 o 
   2   4   5      791.21      838.54      7.50 o 
   3   4   5        8.55        7.65      1.02 o 
   4   4   5      176.50      192.54      4.15 o 
   5   4   5        0.59        3.64      1.58 o 
   6   4   5       13.92       10.94      2.44 o 
   7   4   5       78.95       76.34      7.84 o 
   8   4   5        3.79        5.47      3.35 o 
   9   4   5        1.45        1.20      6.34 o 
  10   4   5        4.68       -3.66      5.93 o 
   1   5   5      102.78       91.34      2.27 o 
   2   5   5      389.62      423.86      4.83 o 
   3   5   5      103.18      103.27      3.05 o 
   4   5   5      321.19      317.84      6.66 o 
   5   5   5        0.61        2.72      1.86 o 
   6   5   5      437.39      458.52     10.19 o 
   7   5   5       16.16       11.27      3.81 o 
   8   5   5        7.81        1.79      3.19 o 
   9   5   5        0.30        3.46      4.26 o 
   0   6   5       63.16       48.96      3.07 o 
   1   6   5      169.04      166.32      3.85 o 
   2   6   5       28.82       30.14      2.17 o 
   3   6   5       78.85       76.61      2.87 o 
   4   6   5      276.93      267.59      7.01 o 
   5   6   5        0.52        1.17      1.97 o 
   6   6   5       44.37       36.57      3.55 o 
   7   6   5       38.75       37.35      4.83 o 
   8   6   5       92.60      118.64      8.02 o 
   9   6   5       22.90       18.96     10.89 o 
   1   7   5      295.28      286.69      4.53 o 
   2   7   5        0.88        2.15      1.13 o 
   3   7   5       25.27       27.12      2.18 o 
   4   7   5       37.19       37.03      3.03 o 
   5   7   5      140.07      142.05      5.70 o 
   6   7   5        9.33        5.64      2.34 o 
   7   7   5        5.67        1.47      2.51 o 
   8   7   5        9.36       11.95      5.44 o 
   0   8   5       10.99       14.96      2.43 o 
   1   8   5       34.88       30.45      2.14 o 
   2   8   5        1.71        2.43      1.32 o 
   3   8   5       20.70       16.38      2.21 o 
   4   8   5      120.30      125.73      5.18 o 
   5   8   5        2.24        2.47      2.04 o 
   6   8   5       11.77       12.50      4.32 o 
   7   8   5       21.13       14.46      3.71 o 
   8   8   5       35.65       32.81      5.70 o 
   1   9   5       55.47       49.13      2.96 o 
   2   9   5       64.18       69.45      3.34 o 
   3   9   5        3.71        5.07      2.15 o 
   4   9   5        0.08        0.18      2.26 o 
   5   9   5       67.20       65.33      4.82 o 
   6   9   5       35.31       23.52      3.72 o 
   7   9   5        0.12       -2.29      3.10 o 
   0  10   5       83.55      100.80      8.09 o 
   1  10   5        1.02        1.84      2.15 o 
   2  10   5       53.65       55.99      4.74 o 
   3  10   5        0.03        0.60      2.88 o 
   4  10   5       32.18       29.20      3.32 o 
   5  10   5       11.75       15.87      3.19 o 
   6  10   5        7.11       13.06      3.20 o 
   1  11   5       10.61        5.04      3.01 o 
   2  11   5        0.78       -0.93      2.99 o 
   3  11   5       30.56       34.62      6.43 o 
   4  11   5        2.82        5.62      3.79 o 
   5  11   5        0.91       -1.44      6.70 o 
   0  12   5       12.11       16.35      5.96 o 
   1  12   5        3.06        7.44      3.89 o 
   2  12   5        1.18        0.39      3.56 o 
   0   0   6       99.09       76.08      3.97 o 
   1   0   6       41.35       46.75      1.89 o 
   2   0   6     4158.38     4058.91     35.57 o 
   3   0   6     7319.66     7490.65     59.61 o 
   4   0   6       20.34       15.59      2.23 o 
   5   0   6      217.97      223.86      9.95 o 
   6   0   6       53.65       57.58      5.04 o 
   7   0   6       62.19       43.04      9.42 o 
   8   0   6        1.52       -1.26      3.07 o 
   9   0   6        0.02       -0.88      4.60 o 
  10   0   6        0.83       -5.76      5.76 o 
   1   1   6        7.02        4.58      0.63 o 
   2   1   6      343.82      349.09      4.82 o 
   3   1   6        0.00       -0.61      0.64 o 
   4   1   6       45.28       46.34      2.36 o 
   5   1   6       76.33       74.74      3.48 o 
   6   1   6      120.54      124.00      7.22 o 
   7   1   6        9.74        7.53      2.34 o 
   8   1   6       18.28       11.68      3.72 o 
   9   1   6        1.74        2.97      3.50 o 
  10   1   6       25.42       37.16      5.24 o 
   0   2   6      142.35      133.68      4.13 o 
   1   2   6       54.96       63.08      2.47 o 
   2   2   6      146.86      173.85      2.58 o 
   3   2   6     1768.86     1893.99     14.92 o 
   4   2   6       60.05       61.42      2.57 o 
   5   2   6       26.70       28.29      2.45 o 
   6   2   6       13.93       11.30      2.12 o 
   7   2   6        2.48        1.67      2.59 o 
   8   2   6       39.90       47.50      5.23 o 
   9   2   6        1.17        4.02      3.80 o 
  10   2   6        5.79        7.73      5.02 o 
   1   3   6        6.77        6.72      0.94 o 
   2   3   6      325.67      298.42      3.93 o 
   3   3   6      178.89      184.47      2.93 o 
   4   3   6       86.51       90.06      3.17 o 
   5   3   6        0.07        0.13      1.47 o 
   6   3   6      153.68      146.38      6.38 o 
   7   3   6        8.59        5.61      2.63 o 
   8   3   6       11.24        7.32      4.35 o 
   9   3   6        0.86        3.24      4.32 o 
  10   3   6       86.33       88.54     11.07 o 
   0   4   6      584.14      614.34      8.33 o 
   1   4   6      216.30      202.61      5.06 o 
   2   4   6     1006.79     1004.58      8.36 o 
   3   4   6       21.49       22.47      2.18 o 
   4   4   6       21.81       16.20      1.83 o 
   5   4   6       13.07        9.76      1.81 o 
   6   4   6        2.63        1.86      2.43 o 
   7   4   6      164.74      194.68      8.70 o 
   8   4   6        0.20       -3.05      3.05 o 
   9   4   6        0.18       -4.20      4.20 o 
   1   5   6        9.67        5.97      0.97 o 
   2   5   6       96.20      110.46      3.13 o 
   3   5   6      101.44      102.50      3.48 o 
   4   5   6      110.09      116.62      4.46 o 
   5   5   6       77.22       77.22      4.12 o 
   6   5   6       12.12        9.74      2.73 o 
   7   5   6       13.74        8.86      3.63 o 
   8   5   6        4.73        6.13      3.83 o 
   9   5   6       16.18       10.53      5.20 o 
   0   6   6      639.55      679.17     10.51 o 
   1   6   6        4.20        3.92      1.05 o 
   2   6   6       14.62       10.26      1.40 o 
   3   6   6        0.72        0.98      1.35 o 
   4   6   6       39.87       31.67      3.60 o 
   5   6   6       47.08       41.21      3.55 o 
   6   6   6       14.01       10.43      2.81 o 
   7   6   6       55.20       47.84      5.83 o 
   8   6   6       16.72       13.18      4.60 o 
   9   6   6        3.39        1.71      4.42 o 
   1   7   6        1.68        1.87      1.17 o 
   2   7   6       18.87       21.43      1.71 o 
   3   7   6       18.48       20.41      2.22 o 
   4   7   6       63.66       55.07      4.18 o 
   5   7   6        2.76        0.09      1.90 o 
   6   7   6        2.10        1.40      2.33 o 
   7   7   6       30.88       23.13      3.97 o 
   8   7   6       18.31       13.65      4.34 o 
   0   8   6       44.89       40.05      4.04 o 
   1   8   6      156.05      147.98      4.35 o 
   2   8   6        6.73        4.30      1.62 o 
   3   8   6       89.24       86.41      3.85 o 
   4   8   6       64.93       64.38      3.59 o 
   5   8   6      225.80      235.43      6.58 o 
   6   8   6       15.41       19.02      3.07 o 
   7   8   6        1.80        0.36      3.23 o 
   1   9   6       36.61       41.71      2.47 o 
   2   9   6       12.88       11.74      2.05 o 
   3   9   6        7.62        4.51      1.89 o 
   4   9   6       11.00        7.38      2.67 o 
   5   9   6        0.20        3.97      2.63 o 
   6   9   6        0.94        2.37      2.99 o 
   7   9   6        4.88        4.91      3.88 o 
   0  10   6        7.98        9.03      3.36 o 
   1  10   6      131.31      136.98      7.99 o 
   2  10   6       56.24       59.40      5.97 o 
   3  10   6       19.73       10.32      2.83 o 
   4  10   6        0.97        3.54      2.64 o 
   5  10   6       88.94       97.59      5.82 o 
   6  10   6        0.12        0.25      2.98 o 
   1  11   6        1.87        3.52      3.26 o 
   2  11   6       26.95       25.53      4.59 o 
   3  11   6        1.31       -1.47      3.43 o 
   4  11   6        0.29       -3.31      3.39 o 
   0  12   6       17.98       24.00      6.56 o 
   1  12   6        1.53        2.78      3.87 o 
   2  12   6        2.75        5.78      4.28 o 
   1   1   7      225.03      208.46      3.40 o 
   2   1   7     1227.96     1252.37     10.29 o 
   3   1   7     1704.91     1563.71     12.37 o 
   4   1   7       92.84      100.62      2.97 o 
   5   1   7       40.09       37.84      2.93 o 
   6   1   7        2.56       -0.56      1.65 o 
   7   1   7        0.62        1.43      2.21 o 
   8   1   7       36.65       33.69      4.74 o 
   9   1   7        1.13       -0.60      3.49 o 
  10   1   7        3.63        2.35      5.16 o 
   0   2   7        1.99        0.77      1.23 o 
   1   2   7      150.26      145.76      2.99 o 
   2   2   7       58.59       47.75      1.77 o 
   3   2   7      696.16      703.33      7.38 o 
   4   2   7      199.60      198.84      4.91 o 
   5   2   7      248.04      238.23      5.98 o 
   6   2   7        0.81        1.75      1.81 o 
   7   2   7       79.09       74.43      4.95 o 
   8   2   7       22.21       26.50      4.55 o 
   9   2   7       38.58       46.14      5.80 o 
  10   2   7       21.11       26.23      6.12 o 
   1   3   7      277.52      300.50      4.65 o 
   2   3   7      104.53      110.26      2.96 o 
   3   3   7      237.11      254.04      3.82 o 
   4   3   7      309.99      319.82      7.19 o 
   5   3   7        2.10       -1.46      1.77 o 
   6   3   7      197.14      176.94      8.09 o 
   7   3   7       24.26       25.24      3.51 o 
   8   3   7        3.40        1.66      3.33 o 
   9   3   7       13.81       22.94      5.45 o 
   0   4   7       34.03       42.40      2.53 o 
   1   4   7       22.89       22.69      1.38 o 
   2   4   7        0.95        0.13      0.85 o 
   3   4   7        0.40       -0.52      1.12 o 
   4   4   7        1.73        1.97      1.38 o 
   5   4   7       34.16       32.25      2.96 o 
   6   4   7       66.84       63.57      5.01 o 
   7   4   7        7.43        2.87      3.13 o 
   8   4   7       58.15       68.99      6.34 o 
   9   4   7        4.90       -0.16      4.08 o 
   1   5   7        4.71        1.89      0.91 o 
   2   5   7       37.12       35.29      1.86 o 
   3   5   7       46.13       52.09      2.61 o 
   4   5   7      677.63      696.49      9.30 o 
   5   5   7      195.89      195.28      6.30 o 
   6   5   7      122.45      144.46      7.09 o 
   7   5   7       10.15       11.24      4.98 o 
   8   5   7        0.06       -0.16      3.21 o 
   9   5   7       47.70       41.19      6.46 o 
   0   6   7      154.10      142.66      4.97 o 
   1   6   7      103.09      105.97      3.47 o 
   2   6   7      371.71      364.33      5.86 o 
   3   6   7      463.48      469.70      7.31 o 
   4   6   7        6.28        3.54      1.74 o 
   5   6   7       48.48       47.61      4.26 o 
   6   6   7       39.35       30.58      6.17 o 
   7   6   7       40.51       45.11      5.14 o 
   8   6   7       97.48       93.87      9.49 o 
   1   7   7       66.87       67.43      3.22 o 
   2   7   7        5.17        4.10      1.53 o 
   3   7   7       46.32       48.09      3.07 o 
   4   7   7      223.92      216.02      6.42 o 
   5   7   7        6.68        6.18      2.22 o 
   6   7   7        7.31        7.66      3.10 o 
   7   7   7        0.28        3.72      3.19 o 
   8   7   7        1.33       -3.65      4.10 o 
   0   8   7      418.43      406.83      9.24 o 
   1   8   7       63.10       61.69      3.03 o 
   2   8   7      217.99      224.09      5.78 o 
   3   8   7      149.85      143.52      5.50 o 
   4   8   7       45.63       45.21      3.35 o 
   5   8   7        2.13        4.27      2.29 o 
   6   8   7       58.43       55.64      4.51 o 
   7   8   7       43.54       40.50      4.58 o 
   1   9   7       28.62       23.87      2.56 o 
   2   9   7        3.20        2.31      1.90 o 
   3   9   7       92.18      112.52      5.51 o 
   4   9   7        7.51        8.33      2.39 o 
   5   9   7       98.32      108.02      5.16 o 
   6   9   7        2.18        0.81      2.54 o 
   0  10   7        7.20        2.02      2.36 o 
   1  10   7        3.27        3.03      2.03 o 
   2  10   7        0.89        1.75      2.43 o 
   3  10   7        3.36        7.78      2.87 o 
   4  10   7       34.43       27.51      4.09 o 
   5  10   7       20.23       13.05      3.45 o 
   1  11   7       44.90       41.50      9.23 o 
   2  11   7        7.82        6.14      3.98 o 
   3  11   7       33.89       29.87      6.91 o 
   4  11   7        1.70        2.22      3.76 o 
   0  12   7       41.90       62.77     16.91 o 
   1  12   7        1.57        3.14      6.07 o 
   0   0   8     1176.79     1130.48     20.32 o 
   1   0   8      233.23      226.86      4.30 o 
   2   0   8     3274.77     3239.92     29.37 o 
   3   0   8     1862.70     1846.93     19.32 o 
   4   0   8       87.77       83.74      4.98 o 
   5   0   8      524.96      510.62     13.28 o 
   6   0   8      369.64      354.99     14.85 o 
   7   0   8        0.65        0.27      3.29 o 
   8   0   8       68.64       63.80     12.94 o 
   9   0   8      100.64      110.17     14.57 o 
  10   0   8        5.20       10.46      6.09 o 
   1   1   8       30.38       22.90      1.19 o 
   2   1   8      382.70      359.38      4.56 o 
   3   1   8      245.58      235.46      4.33 o 
   4   1   8        6.66        7.64      1.33 o 
   5   1   8      309.75      297.77      7.60 o 
   6   1   8       26.78       24.27      2.90 o 
   7   1   8       49.26       46.55      5.52 o 
   8   1   8        0.04        2.45      3.26 o 
   9   1   8        3.08        6.51      4.05 o 
  10   1   8        7.07       25.49     11.79 o 
   0   2   8        6.51       10.45      1.88 o 
   1   2   8      124.87      132.09      2.58 o 
   2   2   8      559.17      560.37      6.25 o 
   3   2   8      879.20      884.63     11.89 o 
   4   2   8        1.80        1.45      1.43 o 
   5   2   8      168.16      168.67      5.42 o 
   6   2   8      199.14      200.01      6.25 o 
   7   2   8        0.15        0.52      2.32 o 
   8   2   8       21.81       14.52      4.14 o 
   9   2   8       30.23       35.25      8.14 o 
   1   3   8      638.88      650.70      6.66 o 
   2   3   8      432.75      457.94      5.83 o 
   3   3   8        5.84        3.76      1.22 o 
   4   3   8        8.93        3.52      1.75 o 
   5   3   8      127.60      115.47      4.98 o 
   6   3   8       37.41       41.66      3.55 o 
   7   3   8        2.75        5.25      2.90 o 
   8   3   8        1.30        2.71      3.93 o 
   9   3   8        4.11       -1.65      4.42 o 
   0   4   8      737.65      748.06     10.15 o 
   1   4   8      243.43      235.25      4.50 o 
   2   4   8      255.76      232.47      4.09 o 
   3   4   8       36.05       37.01      2.33 o 
   4   4   8       90.47       76.79      4.14 o 
   5   4   8       22.21       17.32      2.85 o 
   6   4   8       12.86        8.34      2.70 o 
   7   4   8        4.89        7.68      3.47 o 
   8   4   8        1.10        3.25      3.88 o 
   9   4   8        0.46        0.58      4.52 o 
   1   5   8        0.03        0.32      1.05 o 
   2   5   8       64.17       62.67      2.76 o 
   3   5   8       51.07       53.04      2.78 o 
   4   5   8        1.97        0.76      1.57 o 
   5   5   8        9.54        4.80      2.43 o 
   6   5   8        0.44       -1.20      2.47 o 
   7   5   8        5.78       -1.42      3.08 o 
   8   5   8       10.89        8.26      4.07 o 
   9   5   8        4.64       10.66      5.09 o 
   0   6   8       16.99        9.92      2.25 o 
   1   6   8      326.71      338.67      5.65 o 
   2   6   8      103.85      106.28      3.62 o 
   3   6   8       21.49       21.13      2.57 o 
   4   6   8       79.02       73.57      5.85 o 
   5   6   8       31.76       25.00      3.09 o 
   6   6   8       12.08       11.34      3.53 o 
   7   6   8        6.05        1.02      3.50 o 
   8   6   8        2.19        2.26      3.76 o 
   1   7   8      413.71      443.60      7.87 o 
   2   7   8      242.53      234.75      6.60 o 
   3   7   8        9.80        8.27      1.96 o 
   4   7   8       18.66       14.61      2.32 o 
   5   7   8        0.65       -0.48      2.25 o 
   6   7   8        1.42        1.40      2.74 o 
   7   7   8        1.19        1.31      3.25 o 
   8   7   8        6.60        2.50      3.86 o 
   0   8   8      660.49      667.73     12.50 o 
   1   8   8      140.26      150.53      4.91 o 
   2   8   8       64.87       54.16      3.54 o 
   3   8   8        0.48        2.49      2.03 o 
   4   8   8        0.01       -1.80      1.93 o 
   5   8   8        0.00        0.44      2.37 o 
   6   8   8        8.47        6.38      3.22 o 
   7   8   8       11.55       11.01      3.71 o 
   1   9   8        0.99       -1.10      1.98 o 
   2   9   8       17.54       18.89      2.77 o 
   3   9   8       38.13       38.48      3.67 o 
   4   9   8        4.64        3.06      2.39 o 
   5   9   8        2.11        1.39      2.61 o 
   6   9   8        0.47       -2.96      2.96 o 
   0  10   8      189.50      186.16     11.24 o 
   1  10   8       25.76       18.64      2.87 o 
   2  10   8       38.06       37.88      6.52 o 
   3  10   8       14.91        9.93      2.60 o 
   4  10   8       16.56       11.81      3.35 o 
   5  10   8        1.05        1.08      3.21 o 
   1  11   8       23.83       28.67      5.76 o 
   2  11   8       11.38        7.39      3.11 o 
   3  11   8       11.99        9.78      3.36 o 
   1   1   9       22.27       24.69      1.36 o 
   2   1   9      121.23      121.25      3.38 o 
   3   1   9       12.67       10.73      1.73 o 
   4   1   9       41.09       35.45      2.92 o 
   5   1   9      387.79      378.03      8.25 o 
   6   1   9      186.42      182.91      6.70 o 
   7   1   9        0.68        3.45      2.97 o 
   8   1   9       62.28       54.37      7.10 o 
   9   1   9       11.92       14.30      4.79 o 
   0   2   9       91.37      102.34      3.19 o 
   1   2   9       20.20       20.39      1.30 o 
   2   2   9       24.32       16.75      1.49 o 
   3   2   9       18.30       14.77      1.63 o 
   4   2   9       24.43       19.46      2.20 o 
   5   2   9      518.87      503.61      9.42 o 
   6   2   9       80.00       60.73      5.96 o 
   7   2   9       17.24       23.51      3.87 o 
   8   2   9       23.26       16.63      4.16 o 
   9   2   9       36.77       40.02      8.55 o 
   1   3   9      396.66      417.36      7.08 o 
   2   3   9       35.44       37.20      2.46 o 
   3   3   9        0.13       -0.54      1.49 o 
   4   3   9       17.09       16.08      2.45 o 
   5   3   9      215.62      209.59      7.22 o 
   6   3   9        0.77        0.71      2.24 o 
   7   3   9        2.47        4.07      2.91 o 
   8   3   9       43.27       41.81      5.17 o 
   9   3   9        0.18        4.47      4.73 o 
   0   4   9        2.38        2.27      1.46 o 
   1   4   9        1.86        1.16      1.11 o 
   2   4   9        0.16        0.25      1.12 o 
   3   4   9       53.12       52.92      3.35 o 
   4   4   9       75.40       77.35      4.58 o 
   5   4   9      187.91      170.45      6.22 o 
   6   4   9        5.04        7.36      2.81 o 
   7   4   9        5.29       -3.22      3.28 o 
   8   4   9       15.07       10.74      4.18 o 
   9   4   9        0.00        1.94      4.43 o 
   1   5   9        4.51        6.27      1.39 o 
   2   5   9       41.87       42.26      2.80 o 
   3   5   9      185.58      198.77      5.06 o 
   4   5   9       22.35       15.91      2.72 o 
   5   5   9      196.70      191.34      9.66 o 
   6   5   9        0.80       -2.77      2.77 o 
   7   5   9       58.37       75.09      7.71 o 
   8   5   9       20.92       17.55      4.79 o 
   0   6   9      296.18      330.07      8.76 o 
   1   6   9        1.50        1.28      1.44 o 
   2   6   9       46.77       48.54      3.02 o 
   3   6   9      188.03      168.87      5.42 o 
   4   6   9       25.33       21.52      2.99 o 
   5   6   9        0.38       -1.47      2.40 o 
   6   6   9       25.23       21.68      5.99 o 
   7   6   9       68.51       73.27      6.57 o 
   8   6   9        4.34        3.20      4.15 o 
   1   7   9       15.21       18.30      2.23 o 
   2   7   9       31.57       33.96      3.10 o 
   3   7   9       11.23        7.91      2.10 o 
   4   7   9       14.50       13.44      2.74 o 
   5   7   9       10.86        5.64      2.89 o 
   6   7   9       53.96       53.31      5.01 o 
   7   7   9        4.16        2.47      3.45 o 
   0   8   9       92.76       87.24     10.29 o 
   1   8   9       17.39       19.56      2.38 o 
   2   8   9       28.57       28.06      2.95 o 
   3   8   9      107.27      109.93      5.25 o 
   4   8   9        2.29        1.85      2.47 o 
   5   8   9        3.40       -0.28      2.72 o 
   6   8   9       10.20       12.91      3.59 o 
   7   8   9        1.61        1.08      4.02 o 
   1   9   9        3.02        0.95      2.31 o 
   2   9   9        3.19        6.40      2.41 o 
   3   9   9       15.11       11.31      3.57 o 
   4   9   9        0.49        0.09      2.45 o 
   5   9   9        8.17        9.25      3.11 o 
   6   9   9       50.72       44.45      5.04 o 
   0  10   9        3.44        2.72      3.71 o 
   1  10   9        8.69        9.42      2.90 o 
   2  10   9        0.30       -0.91      2.29 o 
   3  10   9        8.44        4.98      2.63 o 
   4  10   9       11.93        9.76      2.82 o 
   1  11   9       17.39       14.10      4.09 o 
   2  11   9       15.54       25.17      3.94 o 
   0   0  10       44.32       39.44      4.42 o 
   1   0  10       92.74       86.86      5.16 o 
   2   0  10      279.63      286.79      8.60 o 
   3   0  10       73.50       79.46      3.52 o 
   4   0  10     1501.94     1474.97     23.08 o 
   5   0  10        5.84       11.09      3.51 o 
   6   0  10       42.37       26.16      4.55 o 
   7   0  10        0.42        1.33      4.02 o 
   8   0  10        0.26        0.34      5.92 o 
   9   0  10        5.20       11.69      7.73 o 
   1   1  10        0.61        0.54      0.98 o 
   2   1  10       14.80       13.68      1.68 o 
   3   1  10      110.36      102.22      3.51 o 
   4   1  10       88.35       91.12      4.33 o 
   5   1  10        8.30        7.34      2.17 o 
   6   1  10        1.91        0.62      2.10 o 
   7   1  10        0.94        2.32      3.09 o 
   8   1  10        0.26       -3.79      3.79 o 
   9   1  10        0.52       -0.37      5.37 o 
   0   2  10      522.81      532.56      9.25 o 
   1   2  10       33.56       41.01      2.09 o 
   2   2  10      324.02      351.30      5.69 o 
   3   2  10       10.16        9.34      1.61 o 
   4   2  10       77.84       71.49      3.70 o 
   5   2  10       18.99       13.70      2.40 o 
   6   2  10       10.51       10.13      2.51 o 
   7   2  10        0.62        2.16      3.09 o 
   8   2  10        1.58       -2.80      3.15 o 
   9   2  10        0.79       -0.86      4.05 o 
   1   3  10       10.72       11.08      1.36 o 
   2   3  10        0.09        0.22      1.25 o 
   3   3  10       63.85       65.31      3.81 o 
   4   3  10       74.99       71.27      4.19 o 
   5   3  10        1.89        1.98      2.04 o 
   6   3  10       17.83       17.88      3.03 o 
   7   3  10        9.15        5.75      3.34 o 
   8   3  10        0.87        2.09      3.45 o 
   9   3  10        4.52        2.38      5.14 o 
   0   4  10      311.21      322.72      9.53 o 
   1   4  10      317.07      315.64      5.34 o 
   2   4  10       11.89        7.16      1.86 o 
   3   4  10      382.98      399.06      8.18 o 
   4   4  10       55.13       45.24      4.55 o 
   5   4  10        9.74        5.56      2.35 o 
   6   4  10       17.42        5.18      2.89 o 
   7   4  10        0.93       -0.87      3.41 o 
   8   4  10       69.86       84.22      8.43 o 
   1   5  10       48.95       52.39      2.73 o 
   2   5  10       31.36       34.97      2.51 o 
   3   5  10        0.07       -0.56      1.74 o 
   4   5  10        1.19        0.14      1.93 o 
   5   5  10       30.63       27.45      3.52 o 
   6   5  10       36.11       32.23      4.71 o 
   7   5  10       28.33       25.87      6.03 o 
   8   5  10        0.40        2.58      4.07 o 
   0   6  10        0.62        1.80      2.73 o 
   1   6  10       51.42       52.37      2.99 o 
   2   6  10       58.57       65.02      3.52 o 
   3   6  10      257.51      261.58      7.67 o 
   4   6  10       18.48        9.61      2.54 o 
   5   6  10        0.00        5.00      2.74 o 
   6   6  10        8.49       10.36      3.87 o 
   7   6  10        1.80        1.48      3.67 o 
   8   6  10       25.36       36.26     14.00 o 
   1   7  10      263.36      283.33      6.83 o 
   2   7  10        0.01        0.09      1.97 o 
   3   7  10        1.27        0.20      2.12 o 
   4   7  10        4.91        4.11      2.54 o 
   5   7  10       18.27       20.42      3.63 o 
   6   7  10        3.01       -0.81      3.10 o 
   7   7  10        8.24        8.11      3.81 o 
   0   8  10       36.42       36.77      4.85 o 
   1   8  10       13.10       11.70      2.60 o 
   2   8  10       36.97       26.02      3.96 o 
   3   8  10        7.53        5.72      2.77 o 
   4   8  10       30.75       14.85      3.65 o 
   5   8  10        0.07       -2.15      2.89 o 
   6   8  10       82.28      101.84      6.76 o 
   1   9  10       36.99       32.63      5.49 o 
   2   9  10       18.47       14.32      2.96 o 
   3   9  10        0.00        0.49      2.57 o 
   4   9  10        0.56        1.93      3.01 o 
   5   9  10       32.86       32.43      4.82 o 
   0  10  10      162.42      218.66     26.27 o 
   1  10  10        1.18        1.83      2.89 o 
   2  10  10        0.00       -0.60      2.68 o 
   3  10  10        3.04        4.77      2.87 o 
   4  10  10       27.71       33.90      4.16 o 
   1  11  10        1.87        5.64      3.18 o 
   1   1  11        4.99        2.72      1.27 o 
   2   1  11        3.10        0.88      1.26 o 
   3   1  11        6.23        4.92      1.59 o 
   4   1  11     1587.55     1550.97     17.64 o 
   5   1  11        0.84        0.49      2.12 o 
   6   1  11        7.08        3.98      2.61 o 
   7   1  11        0.14        0.18      3.31 o 
   8   1  11       27.47       31.81      6.14 o 
   9   1  11        7.31        5.09      5.19 o 
   0   2  11      283.70      267.45      8.24 o 
   1   2  11        0.00        1.31      1.39 o 
   2   2  11       26.72       20.37      2.14 o 
   3   2  11        2.73        1.71      1.89 o 
   4   2  11      636.50      633.17     11.34 o 
   5   2  11       45.03       37.35      3.57 o 
   6   2  11        7.37        7.85      3.00 o 
   7   2  11        6.61       10.22      4.02 o 
   8   2  11       42.99       40.57      5.36 o 
   1   3  11       15.94       14.06      1.86 o 
   2   3  11       22.31       28.90      2.49 o 
   3   3  11       36.52       31.81      2.99 o 
   4   3  11      104.53       98.23      4.95 o 
   5   3  11       64.90       68.90      4.56 o 
   6   3  11        1.95        4.53      2.79 o 
   7   3  11       23.70       27.25      7.48 o 
   8   3  11        7.48        3.92      3.61 o 
   0   4  11      157.05      163.89      6.25 o 
   1   4  11        0.65        1.19      1.49 o 
   2   4  11       94.47      107.35      3.98 o 
   3   4  11       11.69       11.22      2.29 o 
   4   4  11        1.02        2.78      2.24 o 
   5   4  11       22.17       13.03      2.83 o 
   6   4  11        5.46        5.86      3.03 o 
   7   4  11        0.00        3.58      3.85 o 
   8   4  11        1.80        0.55      4.30 o 
   1   5  11        5.14        3.07      1.67 o 
   2   5  11       26.75       21.33      2.67 o 
   3   5  11       48.23       47.80      3.49 o 
   4   5  11       71.37       63.09      4.83 o 
   5   5  11       50.68       52.43      4.70 o 
   6   5  11        0.32        4.41      4.10 o 
   7   5  11       31.48       34.67      5.99 o 
   8   5  11        0.91        0.84      3.98 o 
   0   6  11      305.33      335.84     10.71 o 
   1   6  11        4.72        2.87      1.80 o 
   2   6  11       60.68       61.10      3.75 o 
   3   6  11       34.22       31.85      3.33 o 
   4   6  11       72.47       72.34      4.91 o 
   5   6  11        0.12       -0.81      2.51 o 
   6   6  11       31.39       40.12      4.84 o 
   7   6  11        2.57        6.43      4.27 o 
   1   7  11        1.24        3.19      2.23 o 
   2   7  11      221.40      231.51      7.69 o 
   3   7  11        8.50        6.48      2.84 o 
   4   7  11        1.09        2.31      2.67 o 
   5   7  11       13.85        7.03      3.17 o 
   6   7  11        0.01       -1.42      3.11 o 
   0   8  11      221.49      210.85      9.87 o 
   1   8  11        0.62        1.65      2.57 o 
   2   8  11       24.08       20.51      3.44 o 
   3   8  11       14.75       16.39      3.63 o 
   4   8  11       22.98       22.95      4.67 o 
   5   8  11        1.62        0.13      3.21 o 
   6   8  11        7.43        8.26      3.83 o 
   1   9  11        0.86       -2.83      2.83 o 
   2   9  11       85.61       93.26      8.37 o 
   3   9  11        0.22       -2.04      2.66 o 
   4   9  11       45.97       47.73      5.00 o 
   5   9  11        0.15        5.62     10.79 o 
   0  10  11        7.08       12.01      8.12 o 
   1  10  11        0.04        1.21      3.03 o 
   2  10  11       40.65       43.71      6.12 o 
   3  10  11        1.72       -2.67      3.03 o 
   0   0  12      301.36      301.09     14.17 o 
   1   0  12      167.68      156.03      5.98 o 
   2   0  12      292.97      309.92      7.56 o 
   3   0  12      359.63      367.22      9.18 o 
   4   0  12      174.77      187.81      9.46 o 
   5   0  12       57.48       55.76      7.83 o 
   6   0  12        6.00       -4.00      4.67 o 
   7   0  12       20.58       29.53      6.63 o 
   8   0  12        3.37        8.63      7.09 o 
   1   1  12        2.62        3.22      1.52 o 
   2   1  12       44.37       44.81      2.68 o 
   3   1  12      112.15      121.82      4.36 o 
   4   1  12       21.73       23.20      3.61 o 
   5   1  12       23.34       18.22      4.49 o 
   6   1  12        0.20        5.41      3.16 o 
   7   1  12        0.24       -2.80      3.01 o 
   8   1  12        1.95        6.97      4.54 o 
   0   2  12      402.13      427.63     12.44 o 
   1   2  12        0.45       -0.61      1.58 o 
   2   2  12       17.45       17.51      2.12 o 
   3   2  12       11.43        7.47      2.05 o 
   4   2  12        2.57       -0.38      2.06 o 
   5   2  12       31.58       23.78      3.32 o 
   6   2  12       11.28        4.82      3.27 o 
   7   2  12        6.71       11.42      3.91 o 
   8   2  12        2.53        6.29      4.37 o 
   1   3  12       37.07       34.32      4.31 o 
   2   3  12       28.80       29.76      2.99 o 
   3   3  12       60.40       56.50      5.18 o 
   4   3  12       37.02       41.65      4.10 o 
   5   3  12        0.01        2.83      2.49 o 
   6   3  12        2.38        1.57      2.76 o 
   7   3  12       14.07       17.60      4.26 o 
   8   3  12        3.06        0.11      3.98 o 
   0   4  12       58.41       53.90      4.20 o 
   1   4  12      171.39      171.74      5.19 o 
   2   4  12       17.33       18.37      2.33 o 
   3   4  12      344.33      372.89      8.44 o 
   4   4  12       56.69       60.85      4.37 o 
   5   4  12        0.45        2.36      2.70 o 
   6   4  12        4.33        2.44      3.12 o 
   7   4  12        0.25       -0.93      3.78 o 
   8   4  12        6.74       15.50      5.27 o 
   1   5  12       77.08       79.33      4.08 o 
   2   5  12        6.70       12.86      2.49 o 
   3   5  12        1.35        0.66      2.11 o 
   4   5  12       14.86       17.29      2.97 o 
   5   5  12       25.62       22.06      4.00 o 
   6   5  12       18.41       15.22      6.02 o 
   7   5  12       22.24       22.07      5.64 o 
   0   6  12       14.40       26.36      5.00 o 
   1   6  12        4.85        8.03      2.21 o 
   2   6  12       67.95       76.55      4.97 o 
   3   6  12      253.31      259.24     10.08 o 
   4   6  12        0.00       -0.74      2.60 o 
   5   6  12        0.78        1.64      2.87 o 
   6   6  12        5.27        1.15      3.38 o 
   7   6  12        8.06        8.31      4.58 o 
   1   7  12      374.99      427.50     11.96 o 
   2   7  12        6.42        9.57      3.61 o 
   3   7  12        0.61        1.16      2.62 o 
   4   7  12       15.75       11.28      3.17 o 
   5   7  12       10.08        9.44      3.27 o 
   6   7  12        2.14        4.60      3.66 o 
   0   8  12       98.32      122.19     22.41 o 
   1   8  12       66.54       69.35      9.87 o 
   2   8  12        8.33        6.02      3.67 o 
   3   8  12        0.00       -2.68      3.31 o 
   4   8  12        0.22       -0.80      3.04 o 
   5   8  12        0.07        2.73      3.37 o 
   1   9  12       42.63       51.15      7.57 o 
   2   9  12        0.09       -0.03      3.26 o 
   3   9  12        4.20        4.30      3.73 o 
   4   9  12       13.06       18.15      4.12 o 
   0  10  12        9.57        9.09      7.69 o 
   1  10  12        8.78        4.73      4.18 o 
   2  10  12       20.96        9.14      4.71 o 
   1   1  13       58.53       58.68      3.98 o 
   2   1  13      125.77      134.47      5.05 o 
   3   1  13       15.12       15.67      2.39 o 
   4   1  13      229.70      226.66      7.50 o 
   5   1  13      173.76      157.73      7.31 o 
   6   1  13       64.51       54.58      6.54 o 
   7   1  13        8.38       13.24      4.27 o 
   8   1  13        0.07        5.59      4.82 o 
   0   2  13        1.84        3.56      3.03 o 
   1   2  13       14.87       14.70      3.29 o 
   2   2  13       13.66       10.33      2.29 o 
   3   2  13        5.44        5.64      2.23 o 
   4   2  13       14.93       16.26      2.76 o 
   5   2  13       55.70       48.63      4.56 o 
   6   2  13       53.20       49.60      6.27 o 
   7   2  13        1.08       -3.51      3.51 o 
   8   2  13       35.60       55.01      7.01 o 
   1   3  13      123.84      131.38      6.01 o 
   2   3  13       56.93       59.40      4.93 o 
   3   3  13       58.43       63.46      5.25 o 
   4   3  13        0.25        0.55      2.54 o 
   5   3  13        3.10       -0.85      2.97 o 
   6   3  13        8.34       10.25      3.91 o 
   7   3  13        9.43       17.00      4.98 o 
   0   4  13       10.24       11.31      3.84 o 
   1   4  13        0.67        2.10      2.33 o 
   2   4  13        0.22        0.22      2.15 o 
   3   4  13        0.46       -1.79      2.21 o 
   4   4  13       29.17       21.67      3.29 o 
   5   4  13       43.43       35.86      4.14 o 
   6   4  13        0.14        1.16      3.16 o 
   7   4  13        5.69        3.83      4.04 o 
   1   5  13       13.64       15.79      2.66 o 
   2   5  13       19.81       18.36      3.50 o 
   3   5  13        0.14        0.09      2.45 o 
   4   5  13       29.27       30.01      3.88 o 
   5   5  13        0.05        4.06      3.18 o 
   6   5  13       29.59       36.83      4.91 o 
   7   5  13        0.10       -1.73      4.40 o 
   0   6  13       42.67       39.11      5.12 o 
   1   6  13        0.01       -0.86      2.27 o 
   2   6  13        0.75        1.67      2.40 o 
   3   6  13        0.57        3.34      2.75 o 
   4   6  13        0.59        1.12      2.61 o 
   5   6  13        6.69        9.08      3.34 o 
   6   6  13       31.05       35.96      5.04 o 
   1   7  13       13.02       19.32      4.32 o 
   2   7  13        1.09       -1.43      3.23 o 
   3   7  13        0.20       -2.91      3.16 o 
   4   7  13        0.15       -1.87      2.84 o 
   5   7  13        0.35        4.42      3.28 o 
   0   8  13        1.48       -0.22      4.24 o 
   1   8  13        4.64        3.59      3.27 o 
   2   8  13        2.09        7.58      4.00 o 
   3   8  13        7.46        6.23      3.72 o 
   4   8  13        6.39       12.58      3.93 o 
   1   9  13        7.84        7.40      4.43 o 
   2   9  13        7.78       10.38      5.87 o 
   3   9  13        0.38        3.02      3.89 o 
   0   0  14        0.06        1.86      4.27 o 
   1   0  14       88.28       86.66      6.97 o 
   2   0  14       19.58       13.27      5.02 o 
   3   0  14        6.10        8.14      3.18 o 
   4   0  14        1.57       -0.98      3.34 o 
   5   0  14      214.93      205.93     12.94 o 
   6   0  14       61.76       67.61     10.46 o 
   7   0  14        0.22       -0.49      5.33 o 
   1   1  14        0.11        1.48      2.20 o 
   2   1  14       15.49       13.07      2.49 o 
   3   1  14        8.60        7.74      2.49 o 
   4   1  14        7.12        7.20      2.79 o 
   5   1  14       69.12       68.61      8.61 o 
   6   1  14       12.19       13.99      4.15 o 
   7   1  14       16.41       17.19      4.61 o 
   0   2  14      106.98      114.56      7.80 o 
   1   2  14        0.80        4.68      2.40 o 
   2   2  14        1.96        0.88      2.08 o 
   3   2  14       42.58       37.99      3.60 o 
   4   2  14       13.35       17.27      3.18 o 
   5   2  14       76.32       63.56      9.02 o 
   6   2  14       36.13       29.41      4.96 o 
   7   2  14        1.54       -0.90      3.75 o 
   1   3  14       68.76       79.55      4.84 o 
   2   3  14       19.84       18.90      2.84 o 
   3   3  14       15.03       11.87      3.06 o 
   4   3  14       30.41       33.73      3.90 o 
   5   3  14       30.76       22.87      4.38 o 
   6   3  14       28.97       32.45      5.15 o 
   7   3  14       10.61        6.03      4.67 o 
   0   4  14      198.22      227.98     10.72 o 
   1   4  14       87.77       95.77      5.35 o 
   2   4  14       71.66       75.73      5.17 o 
   3   4  14       34.02       39.32      6.49 o 
   4   4  14       57.88       43.62      4.89 o 
   5   4  14        0.75        6.58      3.61 o 
   6   4  14       12.84       17.80      4.00 o 
   7   4  14       14.70       17.42      6.99 o 
   1   5  14        4.60        5.28      2.79 o 
   2   5  14       20.58       18.34      3.41 o 
   3   5  14       19.96       15.48      3.71 o 
   4   5  14       20.94       18.29      4.00 o 
   5   5  14        1.29       -1.92      3.12 o 
   6   5  14        2.13        2.58      3.82 o 
   0   6  14        3.12        7.63      5.01 o 
   1   6  14       61.69       68.89      7.62 o 
   2   6  14       74.90       68.23      5.07 o 
   3   6  14        2.40        4.23      3.01 o 
   4   6  14       47.49       52.53      5.18 o 
   5   6  14        0.00        0.92      3.65 o 
   1   7  14       29.16       29.28      5.02 o 
   2   7  14       58.34       61.33      5.81 o 
   3   7  14       11.62       11.47      4.57 o 
   4   7  14        7.34        6.90      3.68 o 
   5   7  14        0.60        0.41      3.36 o 
   0   8  14       33.30       41.01     13.97 o 
   1   8  14        0.14        1.83      3.62 o 
   2   8  14        1.60        3.53      4.47 o 
   3   8  14       16.16        7.08      4.14 o 
   1   9  14        5.16        6.20      4.38 o 
   1   1  15        0.25        0.29      2.39 o 
   2   1  15       99.03      119.74      5.95 o 
   3   1  15      237.18      273.13     13.18 o 
   4   1  15       11.27        3.85      2.83 o 
   5   1  15       75.80       76.80      7.00 o 
   6   1  15        0.07        2.16      3.91 o 
   7   1  15        1.20       -1.20      3.98 o 
   0   2  15        1.58        1.65      3.53 o 
   1   2  15       11.28        9.01      2.84 o 
   2   2  15        4.48        1.61      2.66 o 
   3   2  15       79.60       81.17      5.58 o 
   4   2  15        4.78        6.22      3.46 o 
   5   2  15       38.37       40.26      5.21 o 
   6   2  15       24.86       24.85      4.63 o 
   7   2  15        3.71        7.58      5.52 o 
   1   3  15        5.08        2.14      2.59 o 
   2   3  15       10.58       11.32      3.23 o 
   3   3  15        0.18        2.05      2.96 o 
   4   3  15        0.09        1.53      3.08 o 
   5   3  15       31.35       36.28      5.06 o 
   6   3  15        2.90        9.29      4.35 o 
   0   4  15        0.24       -0.02      3.90 o 
   1   4  15        0.70        2.20      2.89 o 
   2   4  15        2.26        0.70      2.90 o 
   3   4  15        1.05       -0.80      3.14 o 
   4   4  15        0.97        4.37      3.75 o 
   5   4  15        5.73       -0.65      3.58 o 
   6   4  15        3.89        1.17      5.87 o 
   1   5  15        2.26        2.39      3.26 o 
   2   5  15       88.46      100.92      7.55 o 
   3   5  15        0.64        3.07      3.46 o 
   4   5  15       12.19        7.91      3.75 o 
   5   5  15       10.13        8.39      3.79 o 
   0   6  15      114.11      117.53      9.68 o 
   1   6  15       28.74       24.61      5.12 o 
   2   6  15       27.33       41.79      4.38 o 
   3   6  15       44.72       41.42      7.18 o 
   4   6  15        5.32        7.46      4.36 o 
   5   6  15       14.01       12.25      4.32 o 
   1   7  15       43.43       55.71      5.79 o 
   2   7  15       11.28        7.91      4.23 o 
   3   7  15       26.49       32.04      5.05 o 
   4   7  15        6.54        6.52      3.80 o 
   0   8  15       82.55       91.47     14.09 o 
   1   8  15       21.13       14.57      4.93 o 
   2   8  15       32.25       36.25      5.47 o 
   0   0  16        5.30        6.72      8.58 o 
   1   0  16      266.44      274.35     12.27 o 
   2   0  16      130.19      140.25      9.35 o 
   3   0  16      257.02      245.46     17.91 o 
   4   0  16        3.25        7.61      5.22 o 
   5   0  16        4.13       -1.10      5.11 o 
   6   0  16        2.70        0.24      5.40 o 
   1   1  16        0.39        0.28      2.59 o 
   2   1  16       13.44       11.11      3.05 o 
   3   1  16        0.50       -1.27      3.53 o 
   4   1  16        0.03       -1.34      3.36 o 
   5   1  16        0.03        2.78      3.63 o 
   6   1  16        2.94        2.17      4.00 o 
   0   2  16        0.73        1.15      3.77 o 
   1   2  16       90.37       87.69      5.48 o 
   2   2  16       14.67        8.35      4.29 o 
   3   2  16       68.78       59.79      8.08 o 
   4   2  16        0.79       -3.78      3.78 o 
   5   2  16        5.18       -0.42      3.75 o 
   6   2  16       15.68       20.51      4.91 o 
   1   3  16        2.18        3.78      2.83 o 
   2   3  16       17.33       15.16      3.88 o 
   3   3  16        1.36       -3.24      3.24 o 
   4   3  16        0.12        0.51      3.77 o 
   5   3  16        4.58        5.92      4.14 o 
   6   3  16        4.62        5.53      5.93 o 
   0   4  16       79.71       86.48      9.08 o 
   1   4  16        0.70       -2.09      2.96 o 
   2   4  16      139.31      129.94      7.80 o 
   3   4  16        5.69        2.39      3.74 o 
   4   4  16       13.15       11.38      4.31 o 
   5   4  16        4.02        5.03      4.09 o 
   1   5  16        1.23       -1.27      3.71 o 
   2   5  16        0.14       -1.37      3.72 o 
   3   5  16       13.35       12.52      4.28 o 
   4   5  16        0.43        1.64      4.40 o 
   5   5  16        5.98       -1.80     10.93 o 
   0   6  16       66.39       80.54     11.55 o 
   1   6  16        0.06        0.04      3.75 o 
   2   6  16       14.13       16.55      4.27 o 
   3   6  16       17.09        8.61      4.19 o 
   4   6  16       24.71       19.88      5.30 o 
   1   7  16        0.60        3.87      4.28 o 
   2   7  16        5.14        2.57      4.18 o 
   1   1  17        5.67        2.82      2.95 o 
   2   1  17        2.73       -0.57      3.04 o 
   3   1  17        3.04       -0.68      4.13 o 
   4   1  17        0.11        0.70      4.62 o 
   5   1  17        8.58        6.25      4.17 o 
   0   2  17        3.77        0.91      4.12 o 
   1   2  17        5.44        3.90      3.10 o 
   2   2  17        0.11        3.13      3.49 o 
   3   2  17        0.59        3.17      4.04 o 
   4   2  17        0.32        3.92      4.21 o 
   5   2  17        0.21        1.96      4.59 o 
   1   3  17       15.05       14.12      4.46 o 
   2   3  17        0.12        1.24      3.49 o 
   3   3  17       14.73       16.59      5.05 o 
   4   3  17        0.01       -3.24      3.93 o 
   5   3  17        1.57        3.56      4.91 o 
   0   4  17       43.22       65.90      7.48 o 
   1   4  17        0.15       -0.81      3.37 o 
   2   4  17       23.64       17.86      4.99 o 
   3   4  17        3.41       -1.77      4.37 o 
   4   4  17       17.12       13.90      4.98 o 
   1   5  17        3.11        6.24      4.47 o 
   2   5  17        1.19        0.74      4.35 o 
   3   5  17        8.85       10.21      4.32 o 
   0   6  17        9.38       12.46      7.73 o 
   1   6  17        7.44        8.94      5.71 o 
   2   6  17        1.96       -2.96      5.40 o 
   0   0  18       75.94       79.34     11.89 o 
   1   0  18       19.23       24.19      5.83 o 
   2   0  18       19.34       27.40      6.09 o 
   3   0  18        1.00        1.74      9.85 o 
   4   0  18        1.97       -1.41      7.70 o 
   1   1  18        8.52        8.85      3.38 o 
   2   1  18        2.00       -2.15      3.40 o 
   3   1  18        0.02        3.08      4.58 o 
   4   1  18        2.03       -4.42      4.84 o 
   0   2  18        0.01        1.91      4.20 o 
   1   2  18        0.54       -0.47      3.14 o 
   2   2  18       14.78       13.66      4.23 o 
   3   2  18        0.13        4.43      4.47 o 
   4   2  18        3.37        9.48      5.75 o 
   1   3  18        0.08        3.20      3.34 o 
   2   3  18        0.21        2.84      3.83 o 
   3   3  18        9.85       10.44      4.90 o 
   4   3  18        1.15       -4.65      7.21 o 
   0   4  18       88.24      106.86      9.37 o 
   1   4  18       46.10       40.39      6.78 o 
   2   4  18       21.87       16.75      5.24 o 
   3   4  18        0.05        0.17      4.53 o 
   1   5  18        0.74       -1.80      4.55 o 
   2   5  18       11.15        5.31      8.20 o 
   1   1  19      116.31      126.88      7.45 o 
   2   1  19      104.80      115.43     10.90 o 
   3   1  19        4.77       -3.49      5.35 o 
   0   2  19        1.75        6.31      5.42 o 
   1   2  19        0.71        0.51      3.47 o 
   2   2  19        0.08        4.24      4.18 o 
   1   3  19        0.34       -2.27      3.66 o 
   2   3  19        2.28       -1.34      4.22 o 
   0   4  19        7.26        8.22     11.79 o 
                                                 
